# Supplementary material for: Upcycling Milk Industry Byproducts into Tenebrio molitor Larvae: Investigation on Fat, Protein, and Sugar Composition
Source: Foods. 2024 Oct 29;13(21):3450. doi: 10.3390/foods13213450 (PMC11545053; doi:10.3390/foods13213450)
Supplement: Supplementary file 1 [file foods-13-03450-s001.zip]

Archive with 1 entries (1 files):
- foods-3248921-supplementary.pdf
